# Supplementary material for: The Aβ42 Peptide and IAPP Physically Interact in a Yeast-Based Assay
Source: Int J Mol Sci. 2023 Sep 15;24(18):14122. doi: 10.3390/ijms241814122 (PMC10531723; doi:10.3390/ijms241814122)
Supplement: Supplementary file 1 [file ijms-24-14122-s001.zip]

Archive with 1 entries (1 files):
- ijms-2539532-supplementary.pdf
